# Supplementary material for: Respiratory Rate Monitoring via a Fibre Bragg Grating-Embedded Respirator Mask with a Wearable Miniature Interrogator
Source: Sensors (Basel). 2024 Nov 23;24(23):7476. doi: 10.3390/s24237476 (PMC11644672; doi:10.3390/s24237476)
Supplement: Supplementary file 1 [file sensors-24-07476-s001.zip]

Archive with 1 entries (1 files):
- sensors-3310564-supplementary.pdf
